# Supplementary material for: Task-dependent recurrent dynamics in visual cortex
Source: eLife. 2017 Jul 24;6:e26868. doi: 10.7554/eLife.26868 (PMC5544435; doi:10.7554/eLife.26868)
Supplement: Figure 1—source data 1. — Each neuron's response evoked by each color stimulus, where the firing rates were computed within each 50 ms time windows sliding with 10 ms time steps. DOI: http://dx.doi.org/10.7554/eLife.26868.003 [file elife-26868-fig1-data1.zip]

Archive with 3 entries (2 files):
- tuningData_10ms_50msBin.mat
- __MACOSX/
- __MACOSX/._tuningData_10ms_50msBin.mat
