# Supplementary material for: Task-dependent recurrent dynamics in visual cortex
Source: eLife. 2017 Jul 24;6:e26868. doi: 10.7554/eLife.26868 (PMC5544435; doi:10.7554/eLife.26868)
Supplement: Figure 4—source data 1. — Each neuron's response evoked by each color stimulus, where the firing rates were computed within each 50 ms time windows sliding with 10 ms time steps, and the intermediate data summarizing the population responses. DOI: http://dx.doi.org/10.7554/eLife.26868.011 [file elife-26868-fig4-data1.zip]

Archive with 3 entries (2 files):
- tuningDataBhv_10ms_50msBin.mat
- __MACOSX/
- __MACOSX/._tuningDataBhv_10ms_50msBin.mat
