# Supplementary material for: Task-dependent recurrent dynamics in visual cortex
Source: eLife. 2017 Jul 24;6:e26868. doi: 10.7554/eLife.26868 (PMC5544435; doi:10.7554/eLife.26868)
Supplement: Source code file 1. — The codes run with Figure 1—source data 1. DOI: http://dx.doi.org/10.7554/eLife.26868.018 [file elife-26868-code.zip]

Archive with 21 entries (20 files):
- cipatch.m
- __MACOSX/
- __MACOSX/._cipatch.m
- convsm.m
- __MACOSX/._convsm.m
- distance.m
- __MACOSX/._distance.m
- figureFull.m
- __MACOSX/._figureFull.m
- getAxRel.m
- __MACOSX/._getAxRel.m
- plotWithShade.m
- __MACOSX/._plotWithShade.m
- putPanelLabel.m
- __MACOSX/._putPanelLabel.m
- sat.m
- __MACOSX/._sat.m
- showClusteringIndex.m
- __MACOSX/._showClusteringIndex.m
- subplotXY.m
- __MACOSX/._subplotXY.m
