# Supplementary material for: Task-dependent recurrent dynamics in visual cortex
Source: eLife. 2017 Jul 24;6:e26868. doi: 10.7554/eLife.26868 (PMC5544435; doi:10.7554/eLife.26868)
Supplement: Source code file 1. — The codes run with Figure 1—source data 1. DOI: http://dx.doi.org/10.7554/eLife.26868.018 [file elife-26868-code.zip › cipatch.m]

function patchHandle = cipatch(x, ciL, ciH, col, a)
% function [patchHandle, lineHandle] = cipatch(x, ciL, ciH, [col=[0 0 0]], [a=0.5])

if nargin < 4||isempty(col);       col = [0 0 0];   end
if nargin < 5||isempty(a);         a = 0.5;         end

patchHandle = patch([x(:); flipud(x(:))], [ciL(:); flipud(ciH(:))], col, 'EdgeColor', 'none', 'facealpha', a); hold on;
