# Supplementary material for: Task-dependent recurrent dynamics in visual cortex
Source: eLife. 2017 Jul 24;6:e26868. doi: 10.7554/eLife.26868 (PMC5544435; doi:10.7554/eLife.26868)
Supplement: Source code file 1. — The codes run with Figure 1—source data 1. DOI: http://dx.doi.org/10.7554/eLife.26868.018 [file elife-26868-code.zip › convsm.m]

function y = convsm(x,k)
% function y = convsm(x,k)

% linCmp = @(x) linspace(x(1),x(end),length(x));
% y = conv(x-linCmp(x),k,'same')+linCmp(x);
y = convn(x,k,'same') ./ convn(ones(size(x)),k,'same');
