# Supplementary material for: Task-dependent recurrent dynamics in visual cortex
Source: eLife. 2017 Jul 24;6:e26868. doi: 10.7554/eLife.26868 (PMC5544435; doi:10.7554/eLife.26868)
Supplement: Source code file 1. — The codes run with Figure 1—source data 1. DOI: http://dx.doi.org/10.7554/eLife.26868.018 [file elife-26868-code.zip › distance.m]

function D = distance(x,y)
% function D(iDataX,iDataY) = distance(x,y)
% x(iDim,iData), y(iDim,iData)
% D = real(sqrt(bsxfun(@plus,dot(x,x,1)',dot(y,y,1))-2*(x'*y)));

D = real(sqrt(bsxfun(@plus,dot(x,x,1)',dot(y,y,1))-2*(x'*y)));
