# Supplementary material for: Task-dependent recurrent dynamics in visual cortex
Source: eLife. 2017 Jul 24;6:e26868. doi: 10.7554/eLife.26868 (PMC5544435; doi:10.7554/eLife.26868)
Supplement: Source code file 1. — The codes run with Figure 1—source data 1. DOI: http://dx.doi.org/10.7554/eLife.26868.018 [file elife-26868-code.zip › plotWithShade.m]

function plotWithShade(t, y, iT2show, ciPrc, mkr, col, lw)
% function plotWithShade(t, y, iT2show, ciPrc, mkr, col, lw)
if nargin < 3 || isempty(iT2show);  iT2show = 1:length(t); end
if nargin < 4 || isempty(ciPrc);	ciPrc   = [25 75];     end
if nargin < 5 || isempty(mkr);      mkr     = '-';         end
if nargin < 6 || isempty(col);      col     = [0 0 0];     end
if nargin < 7 || isempty(lw);       lw      = 1.5;         end

cipatch(t(iT2show), prctile(y(:,iT2show),ciPrc(1)), prctile(y(:,iT2show),ciPrc(2)), sat(.25, col), 0.5);
plot(t(iT2show), median(y(:,iT2show)), mkr, 'Color',col, 'LineWidth',lw);
