# Supplementary material for: Task-dependent recurrent dynamics in visual cortex
Source: eLife. 2017 Jul 24;6:e26868. doi: 10.7554/eLife.26868 (PMC5544435; doi:10.7554/eLife.26868)
Supplement: Source code file 1. — The codes run with Figure 1—source data 1. DOI: http://dx.doi.org/10.7554/eLife.26868.018 [file elife-26868-code.zip › putPanelLabel.m]

function putPanelLabel(lab, pos, sz, col)
% function putPanelLabel(lab, [pos=[-0.5 1], [sz=20], [col=[0 0 0]])

if nargin < 2 || isempty(pos);  pos = [-0.5 1];  end
if nargin < 3 || isempty(sz);   sz  = 20;        end
if nargin < 4 || isempty(col);  col = [0 0 0];   end
text(getAxRel(pos(1),'x'), getAxRel(pos(2),'y'), lab, 'FontSize',sz, 'Color',col, 'Interpreter','none');
