# Supplementary material for: Task-dependent recurrent dynamics in visual cortex
Source: eLife. 2017 Jul 24;6:e26868. doi: 10.7554/eLife.26868 (PMC5544435; doi:10.7554/eLife.26868)
Supplement: Source code file 1. — The codes run with Figure 1—source data 1. DOI: http://dx.doi.org/10.7554/eLife.26868.018 [file elife-26868-code.zip › sat.m]

function col = sat(r, colEd, colSt)
if ~exist('colEd','var'); colEd = [0 0 0]; end
if ~exist('colSt','var'); colSt = [.9 .9 .9]; end

for iR = 1:length(r)
    col(iR,:) = r(iR) * colEd + (1-r(iR)) * colSt;
end
