# Supplementary material for: Task-dependent recurrent dynamics in visual cortex
Source: eLife. 2017 Jul 24;6:e26868. doi: 10.7554/eLife.26868 (PMC5544435; doi:10.7554/eLife.26868)
Supplement: Source code file 1. — The codes run with Figure 1—source data 1. DOI: http://dx.doi.org/10.7554/eLife.26868.018 [file elife-26868-code.zip › showClusteringIndex.m]

function showClusteringIndex()
tic;

aTypeFn = {'','CorrelationInData','NormalCells','Poisson','Fixed'};
aType   = {'','With noise correlation','Without extreme cells','Poisson variability','Time-invariant decoder'};
fnModel = {'TIG','TVG','SVG','RNN','RCG'};

fig = figure; 
set(fig,'color','w');

for iA = 1:length(aTypeFn)
    load(['midData/decData' aTypeFn{iA}]);
    p = computeClusteringIndex(p);
    plotClusteringIndex(fig, p, iA, aType{iA});
    toc;
end


function p = computeClusteringIndex(p)
csH    = p.c.sH;
dsH    = p.d.sH;
dsHNCV  = p.d.sHNCV;
cTIGsH  = p.cTIG.sH;
cTVGsH  = p.cTVG.sH;
cSVGsH  = p.cSVG.sH;
cRCGsH  = p.cRCG.sH;
cRNNsH  = p.cRNN.sH;

fn = {'','TIG','TVG','SVG','RCG','RNN'};
parfor iIt = 1:size(csH,1)
    clustIdxsH(iIt,:)    = clusteringIndex(csH(iIt,:,:)   , dsH(iIt,:,:));
    clustIdxsHTIG(iIt,:) = clusteringIndex(cTIGsH(iIt,:,:), dsH(iIt,:,:));
    clustIdxsHTVG(iIt,:) = clusteringIndex(cTVGsH(iIt,:,:), dsH(iIt,:,:));
    clustIdxsHSVG(iIt,:) = clusteringIndex(cSVGsH(iIt,:,:), dsH(iIt,:,:));
    clustIdxsHRCG(iIt,:) = clusteringIndex(cRCGsH(iIt,:,:), dsH(iIt,:,:));
    clustIdxsHRNN(iIt,:) = clusteringIndex(cRNNsH(iIt,:,:), dsH(iIt,:,:));
    
    taskDifIdxsH(iIt,:)    = taskDifferenceIndex(csH(iIt,:,:)   , dsH(iIt,:,:));
    taskDifIdxsHTIG(iIt,:) = taskDifferenceIndex(cTIGsH(iIt,:,:), dsH(iIt,:,:));
    taskDifIdxsHTVG(iIt,:) = taskDifferenceIndex(cTVGsH(iIt,:,:), dsH(iIt,:,:));
    taskDifIdxsHSVG(iIt,:) = taskDifferenceIndex(cSVGsH(iIt,:,:), dsH(iIt,:,:));
    taskDifIdxsHRCG(iIt,:) = taskDifferenceIndex(cRCGsH(iIt,:,:), dsH(iIt,:,:));
    taskDifIdxsHRNN(iIt,:) = taskDifferenceIndex(cRNNsH(iIt,:,:), dsH(iIt,:,:));
end
p.clustIdx.sH    = clustIdxsH;
p.clustIdx.sHTIG = clustIdxsHTIG;
p.clustIdx.sHTVG = clustIdxsHTVG;
p.clustIdx.sHSVG = clustIdxsHSVG;
p.clustIdx.sHRCG = clustIdxsHRCG;
p.clustIdx.sHRNN = clustIdxsHRNN;

p.taskDifIdx.sH    = taskDifIdxsH;
p.taskDifIdx.sHTIG = taskDifIdxsHTIG;
p.taskDifIdx.sHTVG = taskDifIdxsHTVG;
p.taskDifIdx.sHSVG = taskDifIdxsHSVG;
p.taskDifIdx.sHRCG = taskDifIdxsHRCG;
p.taskDifIdx.sHRNN = taskDifIdxsHRNN;

for iFn = 1:length(fn)
    c_ = permute(p.(['c' fn{iFn}]).sHmAvS, [3 2 1]);
    d_ = permute(p.d.sHmAvS, [3 2 1]);
    p.clustIdx.(['sHm' fn{iFn} 'AvS']) = clusteringIndex(c_, d_);
    p.taskDifIdx.(['sHm' fn{iFn} 'AvS']) = taskDifferenceIndex(c_, d_);
end


function plotClusteringIndex(fig, p, iA, figName)
if nargin<1 || isempty(p);   load('midData/decData');  end
if nargin<2 || isempty(iA);  iA = 1;  end

figure(fig);

iT2showTraj =  inRange(p.t, [100 500]);
iT2show =  inRange(p.t, [100 500]);
p.iTSt = findnearest(100, p.t, -1);
p.iTEd = findnearest(500, p.t, -1);
iTBlock = {inRange(p.t, [50 150]), inRange(p.t, [225 325]), inRange(p.t, [400 500])};
ciPrc = [25 75];
colC = [1 .3 0];
colD = [.3 0 1];
myCol = hsv2rgb(sat(0:.1:1, [.33 1 .6], [0 1 1]));
colModel = {[11 113 185]/255, [2 165 79]/255, [255 201 6]/255, [232 14 138]/255, [0.5 0 1]};
mkrModel = {'--', ':', '-..', '-.', '-'};
labModel = {'Time-invariant gain', 'Time-variant gain', 'Stimulus-variant gain', 'Recurrent NN'};
labModelShort = {'G1', 'G2', 'G3', 'R'};
fnModel  = {'TIG', 'TVG', 'SVG', 'RNN'};

aLim   = [0 12 axisMinMax(p.c.mAvS(:))];

difRng = [min(prctile(p.taskDifIdx.sHTIG(:,iT2show),ciPrc(1))) max([prctile(p.taskDifIdx.sH(:,iT2show),ciPrc(2)) prctile(p.taskDifIdx.sHRNN(:,iT2show),ciPrc(2))])];
difRng = [max(0, difRng(1)-0.25*diff(difRng)) difRng(2)+0.1*diff(difRng)];

clustRng = [min(prctile(p.clustIdx.sHTIG(:,iT2show),ciPrc(1))) max(prctile(p.clustIdx.sH(:,iT2show),ciPrc(2)))];
clustRng = [max(0, clustRng(1)-0.25*diff(clustRng)) clustRng(2)+0.2*diff(clustRng)];
% clustRng = [0.5 6];

%% Trajectories:
subplotXY(5,2,iA,1); axis(aLim); hold on;
    plotTrajectory(p.c.sHAvS(:,iT2showTraj), p.c.mAvS(:,iT2showTraj), p.stmCol, myCol);
    putPanelLabel(figName, [0.05 0.9], 12);

%% Clustering index:
subplotXY(5,8,iA,5); hold on; xlim([0 550]); ylim(clustRng);
    plotWithShade(p.t, p.clustIdx.sH, iT2show, ciPrc, '-', [0 0 0], 1);
    for iM = 1:4
        plotWithShade(p.t, p.clustIdx.(['sH' fnModel{iM}]), iT2show, ciPrc, mkrModel{iM} , colModel{iM}, 1);
    end
    plot([0 550],[1 1],'k:');
    set(gca,'XTick',0:100:500, 'XTickLabel',{0,[],[],[],[],500});  % set(gca, 'YTick',-10:.5:10);
    if iA == 5
        xlabel({'Time after';'stimulus onset [ms]'}); ylabel('Clustering index');
    end

%% CV errors:
inset(gca, [0.25 0.7 0.3 0.35]); hold on;
    for iM=1:4
        errorbar(iM, p.cve.(['m' fnModel{iM} 'Av'])./p.cve.mREFAv-1, p.cve.(['m' fnModel{iM} 'Se'])./p.cve.mREFAv, 's', 'Color',colModel{iM}, 'LineWidth',1, 'MarkerSize',5);
    end
%     plot([0 4], p.cve.mREFAv*[1 1],':','Color',sat(0.3));
    for iM=1:4
        text(iM, getAxRel(-0.02,'y'), labModelShort{iM}, 'Color',colModel{iM}, 'HorizontalAlignment','right', 'Rotation',45, 'FontSize',6);
    end
    xlim([0 4.1]);
    title('E_{CV}', 'FontSize',6);
    set(gca,'XTick',[]);
    ax = get(gca);  ax.YAxis.FontSize = 7;
    
%% Decoded values:
subplotXY(5,4,iA,4); hold on;
    plot(p.stmCol, p.stmCol,'k:');
    cipatch(p.stmCol, prctile(mean(p.c.sH(:,iTBlock{end},:)   ,2),ciPrc(1)), prctile(mean(p.c.sH(:,iTBlock{end},:),2)   ,ciPrc(2)), sat( 1,colC));
    cipatch(p.stmCol, prctile(mean(p.cTIG.sH(:,iTBlock{end},:),2),ciPrc(1)), prctile(mean(p.cTIG.sH(:,iTBlock{end},:),2),ciPrc(2)), sat(.5,colModel{1}));
    cipatch(p.stmCol, prctile(mean(p.cTVG.sH(:,iTBlock{end},:),2),ciPrc(1)), prctile(mean(p.cTVG.sH(:,iTBlock{end},:),2),ciPrc(2)), sat(.5,colModel{2}));
    cipatch(p.stmCol, prctile(mean(p.cSVG.sH(:,iTBlock{end},:),2),ciPrc(1)), prctile(mean(p.cSVG.sH(:,iTBlock{end},:),2),ciPrc(2)), sat(.5,colModel{3}));
    cipatch(p.stmCol, prctile(mean(p.cRNN.sH(:,iTBlock{end},:),2),ciPrc(1)), prctile(mean(p.cRNN.sH(:,iTBlock{end},:),2),ciPrc(2)), sat(.5,colModel{4}));
    axis([.5 11.5 .5 11.5]); axis square; set(gca, 'XTick', 1:11, 'YTick', 1:11); xlabel('Presented stimulus'); ylabel('Decoded stimulus');

    
function plotWithShade(t, y, iT2show, ciPrc, mkr, col, lw)
cipatch(t(iT2show), prctile(y(:,iT2show),ciPrc(1)), prctile(y(:,iT2show),ciPrc(2)), sat(.25, col));
plot(t(iT2show), median(y(:,iT2show)), mkr, 'Color',col, 'LineWidth',lw);

function plotTrajectory(x, y, iStm2Show, myCol)
drawGrid();
hold on;
for iStm = iStm2Show
    plot(x(iStm,:  ), y(iStm,:  ), 'o-','Color',myCol(iStm,:),'MarkerEdgeColor',myCol(iStm,:),'MarkerFaceColor','w'   ,'MarkerSize',4 ,'LineWidth',1);
end
for iStm = iStm2Show    plot(x(iStm,end), y(iStm,end), 'o' ,'Color',myCol(iStm,:),'MarkerFaceColor',myCol(iStm,:),'MarkerEdgeColor','w'   ,'MarkerSize',15,'LineWidth',1);
    plot(x(iStm,end), y(iStm,end), 'o' ,'Color',myCol(iStm,:),'MarkerFaceColor','w'          ,'MarkerEdgeColor','none','MarkerSize',6);
    text(x(iStm,end), y(iStm,end)-3, num2str(iStm),'HorizontalAlignment','center');
end

function drawGrid()
for iStm = 1:11;
    plot(iStm*[1 1], [0 50], ':', 'Color',.7*[1 1 1]);
end
set(gca, 'XTick', 1:11, 'XTickLabel','');
ylabel('Average firing rate [Hz]');
xlabel('Decoded stimulus');

function clust = clusteringIndex(rcPj, rdPj)
iRed = 1:3;
iGrn = 6:11;
sumDistance   = @(x) sum(m2v(distance(x,x) .* triu(ones(size(x,2)),1)));
for iT = size(rcPj,2):-1:1
    cRed_ = permute(rcPj(:,iT,iRed),[1 3 2]);
    cGrn_ = permute(rcPj(:,iT,iGrn),[1 3 2]);
    dRed_ = permute(rdPj(:,iT,iRed),[1 3 2]);
    dGrn_ = permute(rdPj(:,iT,iGrn),[1 3 2]);
    
    s.dWC_C(iT) = (sumDistance(cRed_) + sumDistance(cGrn_)) / (length(iRed)*(length(iRed)-1)/2 + length(iGrn)*(length(iGrn)-1)/2);
    s.dWC_D(iT) = (sumDistance(dRed_) + sumDistance(dGrn_)) / (length(iRed)*(length(iRed)-1)/2 + length(iGrn)*(length(iGrn)-1)/2);
    
    s.dBC_C(iT)    = norm(mean(cRed_,2) - mean(cGrn_,2));
    s.dBC_D(iT)    = norm(mean(dRed_,2) - mean(dGrn_,2));
end
s.clust_C = s.dBC_C ./ s.dWC_C;
s.clust_D = s.dBC_D ./ s.dWC_D;
clust = s.clust_C ./ s.clust_D;
clust = convsm(clust, ones(1,11));

function difCD = taskDifferenceIndex(rcPj, rdPj)
difCD = mean(abs(finAvg((rcPj - rdPj),1)),3);
difCD = convsm(difCD, ones(1,11));
 
